# Supplementary material for: The proteasome subunit psmb1 is essential for craniofacial cartilage maturation and morphogenesis
Source: JCI Insight. 2024 Jul 18;9(16):e181723. doi: 10.1172/jci.insight.181723 (PMC11343588; doi:10.1172/jci.insight.181723)
Supplement: Supporting data values [file jciinsight-9-181723-s142.xlsx]

## Sheet: Fig 1D
+/+			+/-			-/-
175.236	177.879	170.838	105.188	166.72	174.094	156.056	88.172	108.435
141.941	176.756	177.117	164.691	160.665	176.738	60.38	94.399	151.48		angle between adjacent chondrocytes, 3 measurements per ceratohyal
176.309	176.653	166.616	176.578	168.815	171.218	163.262	86.186	62.08		96hpf
140.923	174.079	171.539	179.215	154.216	175.691	76.373	80.7	152.015
171.319	129.459	158.199	158.298	175.986	170.323	135	136.548	118.853
151.557	150.517	164.873	176.274	160.81	167.796	61.193	171.169	159.444
149.044	177.996	168.761	154.287	173.954	175.193	72.671	115.53	98.457
			127.768	41.32	71.162
			162.031	168.281	177.651
			141.56	164.317	173.089
			161.794	127.337	164.663
			158.345	148.219	176.798

## Sheet: Fig 1E
+/+			+/-			-/-
2.56687	3.61475	2.24492	2.75805	2.63607	1.82968	1.47747	1.08839	0.821409
2.0567	1.5866	1.80686	2.50847	2.64335	4.35784	1.11683	0.651573	0.576489
2.01009	2.91255	2.72051	2.45325	2.43377	1.73525	2.14646	1.6978	1.56365		ceratohyal chondrocyte length:width ratio, 3 measurements per ceratohyal
2.34787	2.31657	2.09514	1.78722	3.2016	1.63265	2.14534	1.38168	1.27259		96hpf
2.18675	1.43908	2.34956	2.8834	1.67592	1.54699	1.05488	1.28776	1.98549
2.2691	2.62814	2.35192	2.83632	2.62582	1.9963	1.31676	0.913166	1.3988
2.2114	2.47827	2.06217	2.85602	2.12506	1.22269	1.20092	1.16564	1.30621
			1.53599	1.24985	1.375
			2.31496	2.01307	2.55278
			2.69269	1.98663	2.20656
			1.51042	1.51985	1.37041

## Sheet: Fig 1G
+/+	+/-	-/-
221	298	117
537	495	323
593	611	290
346	465	269		# chondrocytes in Meckel's, the ceratohyal, and the palatoquadrate cartilages at 60hpf
401	372	119
357	345	237
471	351	256
	395
	295
	459
	320
	426
	381

## Sheet: Fig 1H
+/+	+/-	-/-
575	537	420
451	463	369
541	517	301
618	570	240		# chondrocytes in Meckel's, the ceratohyal, and the palatoquadrate cartilages at 72hpf
422	532	264
749	675
555	420
	590
	625
	472
	536

## Sheet: Fig 2B
+/+	+/-	-/-
0	0	0			%TUNEL+ out of total Sox9a+ 55hpf
0	0	0
0	0	0
0	0	0
0	0	0
0	0	0
0	0
0	0
0	0
0	0
	0
	0
	0
	0
	0
	0

## Sheet: Fig 2C
+/+	+/-	-/-
0	0	0
0	0	0		%TUNEL+ out of total Sox9a+ 60hpf
0	0.00163666	0
0	0	0
0	0	0
0	0	0
0	0	0
0	0	0
0	0
0	0
	0
	0
	0
	0
	0
	0
	0
	0
	0
	0
	0

## Sheet: Fig 2D
+/+	+/-	-/-
0	0	0
0	0	0		%TUNEL+ out of total Sox9a+ 65hpf
0	0	0
0	0	0
0	0	0
0	0	0
0	0	0
0	0
	0
	0
	0
	0
	0
	0
	0

## Sheet: Fig 2E
+/+	+/-	-/-
0	0	0.211864
0	0	0.242131
0	0	3.10078
0	0	0.867052
0	0	0.271003
0	0	0.446429		%TUNEL+ out of total Sox9a+ 72hpf
0	0	0
0	0	0
	0	0.598802
	0	0

## Sheet: Fig 2G
+/+	+/-	-/-
0	0	0
0	0	0
0	0	0		%pH3+ cells out of sox10+ cells 57hpf
0	0	0
0	0	0
0	0	0
	0
	0
	0
	0

## Sheet: Fig 2H
+/+	+/-	-/-
0	0	0
0	0	0
0	0	0
0	0	0		%pH3+ cells out of sox10+ cells 65hpf
0	0	0
0	0	0
0	0	0
0	0
0	0
0	0
	0
	0
	0
	0

[truncated: 13 more sheets: Fig 2I, Fig 3E, Fig 3F, Fig 3G, Fig 3H, Fig 4E, Fig 6D, Fig S1B, Fig S2B, Fig S2D, Fig S3, Fig S4B, Fig S5D]
